# Supplementary material for: The radiosensitizing effects of a STAT3/HDAC dual-target inhibitor derived from isoalantolactone in solid tumor models
Source: BMC Cancer. 2026 Mar 6;26:493. doi: 10.1186/s12885-026-15816-7 (PMC13088848; doi:10.1186/s12885-026-15816-7)
Supplement: Supplementary file 2 — Supplementary Material 2. [file 12885_2026_15816_MOESM2_ESM.zip]

Archive with 2 entries (2 files):
- Original Images of Blots-mhl-28-New.pptx
- Original Images of Blots-mhl-28-with some full-length blots.pptx
